# Supplementary material for: ATF5 Attenuates the Secretion of Pro-Inflammatory Cytokines in Activated Microglia
Source: Int J Mol Sci. 2023 Feb 7;24(4):3322. doi: 10.3390/ijms24043322 (PMC9961550; doi:10.3390/ijms24043322)
Supplement: Supplementary file 1 [file ijms-24-03322-s001.zip]

Archive with 1 entries (1 files):
- ijms-2188685-supplementary.pdf
